# Supplementary material for: Human Papilloma Virus Vaccination in Patients with Rheumatic Diseases in France: A Study of Vaccination Coverage and Drivers of Vaccination
Source: J Clin Med. 2022 Jul 16;11(14):4137. doi: 10.3390/jcm11144137 (PMC9317620; doi:10.3390/jcm11144137)
Supplement: Supplementary file 1 [file jcm-11-04137-s001.zip]

Archive with 1 entries (1 files):
- jcm-1797465-supplementary.pdf
